# Supplementary material for: Genome-wide detection of terpene synthase genes in holy basil (Ocimum sanctum L.)
Source: PLoS One. 2018 Nov 16;13(11):e0207097. doi: 10.1371/journal.pone.0207097 (PMC6239295; doi:10.1371/journal.pone.0207097)
Supplement: S1 Table — (XLSX) [file pone.0207097.s005.xlsx]

## Sheet: Sheet
S1 Table. Representation of O. sanctum OsaTPS genes with information of, genome localization, TPS subfamily clusters and gene length
Scaffold Names	OsaTPS Gene Name	Sub family	start 5'	end 3'	gene length	orientation	Exons
scaffold8511.g82728.t1	OsaTPS1	TPSa	8937	5810	3127	+/-	8
scaffold943.g31068.t1	OsaTPS2	TPSa	47664	54083	6419	+/+	7
scaffold1616.g42691.t1	OsaTPS3	TPSa	54762	56309	1547	+/+	6
scaffold1616.g42692.t1	OsaTPS4	TPSa	54762	59444	4682	+/+	7
scaffold2018.g48302.t1	OsaTPS5	TPSa	10145	6348	3797	+/-	7
scaffold2410.g52924.t1	OsaTPS6	TPSa	46362	50501	4139	+/+	6
scaffold2421.g53050.t1	OsaTPS7	TPSa	11673	14091	2418	+/+	7
scaffold2677.g55836.t1	OsaTPS8	TPSa	37547	34916	2631	+/-	8
scaffold5167.g73736.t1	OsaTPS9	TPSa	8176	7053	1123	+/-	7
scaffold6100.g77427.t1	OsaTPS10	TPSa	1504	3640	2136	+/+	7
scaffold6894.g79659.t1	OsaTPS11	TPSa	9813	15659	5846	+/+	7
scaffold6915.g79717.t1	OsaTPS12	TPSa	78	3813	3735	+/+	7
scaffold10009.g84172.t1	OsaTPS13	TPSa	404	5605	5201	+/+	7
scaffold7925.g81842.t1	OsaTPS14	TPSa	1551	8452	6901	+/+	6
scaffold3188.g60854.t1	OsaTPS15	TPSa	242	1573	1331	+/+	4
scaffold2155.g49924.t1	OsaTPS16	TPSa	7276	16057	8781	+/+	7
scaffold4162.g68216.t1	OsaTPS17	TPSa	28273	24757	3516	+/-	6
scaffold1965.g47609.t1	OsaTPS18	TPSa	35550	39797	4247	+/+	6
scaffold1614.g42655.t1	OsaTPS19	TPSb	47023	57107	10084	+/+	8
scaffold5960.g76950.t1	OsaTPS20	TPSb	19519	11961	7558	+/-	7
scaffold793.g27838.t1	OsaTPS21	TPSb	4985	1878	3107	+/-	4
scaffold6103.g77439.t1	OsaTPS22	TPSb	11902	9823	2079	+/-	7
scaffold5960.g76947.t1	OsaTPS23	TPSb	228	1431	1203	+/+	7
scaffold581.g22628.t1	OsaTPS24	TPSb	50349	52988	2639	+/+	7
scaffold1263.g37014.t1	OsaTPS25	TPSb	14752	11120	3632	+/-	6
scaffold77.g5351.t1	OsaTPS26	TPSb	12872	9392	3480	+/-	7
scaffold581.g22632.t1	OsaTPS27	TPSb	66608	69806	3198	+/+	7
scaffold1797.g45336.t1	OsaTPS28	TPSb	53814	49204	4610	+/-	7
scaffold3344.g62122.t1	OsaTPS29	TPSb	7	2839	2832	+/+	7
scaffold3344.g62123.t1	OsaTPS30	TPSb	10086	14493	4407	+/+	7
scaffold3957.g66769.t1	OsaTPS31	TPSb	8726	10467	1741	+/+	6
scaffold4479.g70152.t1	OsaTPS32	TPSb	4789	1319	3470	+/-	7
scaffold6266.g77960.t1	OsaTPS33	TPSb	11561	5153	6408	+/+	7
scaffold8396.g82581.t1	OsaTPS34	TPSb	5657	3693	1964	+/-	6
scaffold3784.g65511.t1	OsaTPS35	TPSc	31851	25931	5920	+/-	15
scaffold3016.g59254.t1	OsaTPS36	TPSc	8735	5322	3413	+/-	10
scaffold2041.g48588.t1	OsaTPS37	TPSc	28983	32599	3616	+/+	12
scaffold7905.g81814.t1	OsaTPS38	TPSc	8016	2828	5188	+/-	12
scaffold3756.g65332.t1	OsaTPS39	TPSc	15115	23306	8191	+/+	12
scaffold543.g21653.t1	OsaTPS40	TPSe	25974	30638	4664	+/+	10
scaffold702.g25723.t1	OsaTPS41	TPSe	95993	91527	4466	+/-	11
scaffold930.g30815.t1	OsaTPS42	TPSf	44782	48682	3900	+/+	12
scaffold558.g22102.t1	OsaTPS43	TPSg	54408	57045	2637	+/+	6
scaffold1569.g42016.t1	OsaTPS44	TPSg	13534	22456	8922	+/+	7
scaffold774.g27420.t1	OsaTPS45	TPSg	66512	69166	2654	+/+	8
scaffold774.g27428.t1	OsaTPS46	TPSg	95088	97158	2070	+/+	6
scaffold774.g27424.t1	OsaTPS47	TPSg	77815	79818	2003	+/+	7
