# Supplementary material for: Genome-wide detection of terpene synthase genes in holy basil (Ocimum sanctum L.)
Source: PLoS One. 2018 Nov 16;13(11):e0207097. doi: 10.1371/journal.pone.0207097 (PMC6239295; doi:10.1371/journal.pone.0207097)
Supplement: S2 Table — (XLSX) [file pone.0207097.s006.xlsx]

## Sheet: Sheet1
S2 Table. Representation of O. sanctum OsaTPS partial genes and pseudogenes with subfamily classification
Partial genes	Sub family	Gene type
scaffold6100.g77428.t1	TPS-a	Partial genes
scaffold5960.g76948.t1	TPS-b	Partial genes
scaffold5960.g76951.t1	TPS-b	Partial genes
scaffold543.g21655.t1	TPS-e	Partial genes
scaffold2410.g52914.t1	TPS-a	Partial genes
scaffold2410.g52916.t1	TPS-a	Partial genes
scaffold3179.g60793.t1	TPS-a	Partial genes
scaffold10009.g84173.t1	TPS-a	Partial genes
scaffold2410.g52920.t1	TPS-a	Partial genes
scaffold3507.g63415.t1	TPS-a	Partial genes
scaffold1680.g43587.t1	TPS-a	Partial genes
scaffold5057.g73206.t1	TPS-a	Partial genes
scaffold6279.g77994.t1	TPS-a	Partial genes
scaffold5167.g73735.t1	TPS-a	Partial genes
scaffold6279.g77995.t1	TPS-b	Partial genes
scaffold9733.g83970.t1	TPS-a	Partial genes
scaffold6894.g79660.t1	TPS-a	Partial genes
scaffold6894.g79658.t1	TPS-a	Partial genes
scaffold6894.g79657.t1	TPS-a	Partial genes
scaffold6367.g78236.t1	TPS-f	Pseudo genes
scaffold5960.g76949.t1	TPS-b	Pseudo genes
scaffold581.g22644.t1	TPS-b	Pseudo genes
scaffold581.g22636.t1	TPS-b	Pseudo genes
scaffold543.g21654.t1	TPS-e	Pseudo genes
scaffold5167.g73739.t1	TPS-a	Pseudo genes
scaffold5167.g73738.t1	TPS-a	Pseudo genes
scaffold5167.g73737.t1	TPS-a	Pseudo genes
scaffold4162.g68214.t1	TPS-a	Pseudo genes
scaffold3179.g60794.t1	TPS-c	Pseudo genes
scaffold2421.g53048.t1	TPS-a	Pseudo genes
scaffold1387.g39076.t1	TPS-c	Pseudo genes
scaffold1382.g38993.t1	TPS-a	Pseudo genes
scaffold11482.g84987.t1	TPS-a	Pseudo genes
scaffold845.g29034.t1	TPS-a	Pseudo genes
