# Supplementary material for: Genome-wide detection of terpene synthase genes in holy basil (Ocimum sanctum L.)
Source: PLoS One. 2018 Nov 16;13(11):e0207097. doi: 10.1371/journal.pone.0207097 (PMC6239295; doi:10.1371/journal.pone.0207097)
Supplement: S3 Table — (XLSX) [file pone.0207097.s007.xlsx]

## Sheet: Sheet1
S3 Table. Cluster id of all TPS genes from different species included in phylogenetic tree analysis.
TPS-a cluster	TPS b, g cluster	TPS c,e,f cluster	Colour coding of TPS subfamily
scaffold1616.g42691.t1	scaffold1614.g42655.t1	Scaffold3784.g65511.t1	TPS-a
scaffold1616.g42692.t1	scaffold5960.g76950.t1	Scaffold3016.g59254.t1	TPS-b
scaffold2421.g53050.t1	scaffold793.g27838.t1	Scaffold2041.g48588.T1	TPS-c
scaffold2677.g55836.t1	scaffold6103.g77439.t1	scaffold7905.g81814.t1	TPS-e
scaffold3188.g60854.t1	scaffold5960.g76947.t1	Scaffold3756.g65332.t1	TPS-f
scaffold5167.g73736.t1	scaffold581.g22628.t1	scaffold543.g21653.t1	TPS-g
scaffold6894.g79659.t1	scaffold1263.g37014.t1	Scaffold702.g25723.t1
scaffold1965.g47609.t1	scaffold77.g5351.t1	scaffold930.g30815.t1
scaffold10009.g84172.t1	scaffold581.g22632.t1	SollyTPS40
scaffold7925.g81842.t1	scaffold1797.g45336.t1	Vv01001153001
scaffold2155.g49924.t1	scaffold3344.g62122.t1	Vv01001155001
scaffold943.g31068.t1	scaffold3344.g62123.t1	Pt0002s05300
scaffold2018.g48302.t1	scaffold3957.g66769.t1	Pt0005s23190
scaffold4162.g68216.t1	scaffold4479.g70152.t1	AT4G02780
scaffold6915.g79717.t1	scaffold6266.g77960.t1	NTG3CCC0
scaffold2410.g52924.t1	scaffold558.g22102.t1	SollyTPS41
scaffold6100.g77427.t1	scaffold1569.g42016.t1	Sb01g021990
scaffold8511.g82728.t1	scaffold774.g27420.t1	Os02g17780
EgranTPS001	scaffold774.g27428.t1	Os02g36210
EgranTPS002	scaffold774.g27424.t1	Os04g09900
EgranTPS003	scaffold8396.g82581.t1	Sb05g022320
EgranTPS004	EgranTPS053	Os02g36220
EgranTPS005	EgranTPS054	Os02g36264
EgranTPS006	EgranTPS055	Os11g28530
EgranTPS007	EgranTPS056	Os12g30824
EgranTPS008	EgranTPS057	Sb06g028210
EgranTPS009	EgranTPS058	Os04g52210
EgranTPS010	EgranTPS059	Sb06g028220
EgranTPS011	EgranTPS060	Os04g52230
EgranTPS012	EgranTPS061	Os04g52240
EgranTPS013	EgranTPS062	Os04g10060
EgranTPS014	EgranTPS063	Os02g36140
EgranTPS015	EgranTPS064	SollyTPS24
EgranTPS016	EgranTPS065	Vv01036724001
EgranTPS017	EgranTPS066	Pt0008s08190
EgranTPS018	EgranTPS067	Pt0008s08220
EgranTPS019	EgranTPS068	AT1G79460
EgranTPS020	EgranTPS069	SollyTPS18
EgranTPS021	EgranTPS070	SollyTPS19
EgranTPS022	EgranTPS071	SollyTPS20
EgranTPS023	EgranTPS072	SollyTPS21
EgranTPS024	EgranTPS073	NTG3CCC1
EgranTPS025	EgranTPS074	AT1G61120
EgranTPS026	EgranTPS075	Pt0004s03810
EgranTPS027	EgranTPS076	EgranTPS089
EgranTPS028	EgranTPS077	EgranTPS090
EgranTPS029	EgranTPS078	EgranTPS091
EgranTPS030	EgranTPS079	EgranTPS092
EgranTPS031	EgranTPS080	EgranTPS093
EgranTPS032	EgranTPS081	EgranTPS094
EgranTPS033	EgranTPS082	EgranTPS095
EgranTPS034	EgranTPS083	EgranTPS096
EgranTPS035	EgranTPS084	EgranTPS097
EgranTPS036	EgranTPS085	EgranTPS098
EgranTPS037	EgranTPS086	EgranTPS099
EgranTPS038	EgranTPS087	EgranTPS100
EgranTPS039	EgranTPS088	EglobTPS113
EgranTPS040	EglobTPS062	EglobTPS114
EgranTPS041	EglobTPS063	EglobTPS115
EgranTPS042	EglobTPS066	EglobTPS116
EgranTPS043	EglobTPS068	EglobTPS121
EgranTPS044	EglobTPS071	EglobTPS120
EgranTPS045	EglobTPS073	EglobTPS125
EgranTPS046	EglobTPS076
EgranTPS047	EglobTPS078
EgranTPS048	EglobTPS081
EgranTPS049	EglobTPS082
EgranTPS050	EglobTPS083
EgranTPS051	EglobTPS084
EgranTPS052	EglobTPS086
EglobTPS003	EglobTPS087
EglobTPS005	EglobTPS090
EglobTPS006	EglobTPS092
EglobTPS007	EglobTPS093
EglobTPS008	EglobTPS095
EglobTPS010	EglobTPS097
EglobTPS011	EglobTPS104
EglobTPS018	EglobTPS101
EglobTPS019	EglobTPS105
EglobTPS020	EglobTPS106
EglobTPS024	EglobTPS107
EglobTPS025	EglobTPS108
EglobTPS027	EgranTPS101
EglobTPS028	EgranTPS102
EglobTPS029	EgranTPS103
EglobTPS031	EgranTPS104
EglobTPS032	EgranTPS105
EglobTPS033	EgranTPS106
EglobTPS036	EgranTPS107
EglobTPS038	EgranTPS108
EglobTPS039	EgranTPS109
EglobTPS040	EgranTPS110
EglobTPS041	EgranTPS111
EglobTPS042	EgranTPS112
EglobTPS043	EgranTPS113
EglobTPS044	EglobTPS132
EglobTPS045	EglobTPS134
EglobTPS048	EglobTPS137
EglobTPS050	EglobTPS139
EglobTPS051	EglobTPS140
EglobTPS058	Os02g02930
EglobTPS059	Pt0004s02970
Pt0092s00200	Pt0004s02990
Sb05g006470	AT1G61680
Os03g31430	Vv01000410001
Sb01g032610	Vv01000414001
Sb09g000990	ObQ5SBP3
Os08g04500	ObQ6USK1
Sb07g003080	AT3G25830
Sb07g005130	AT3G25820
Os01g23530	AT3G25810
Os08g07080	AT2G24210
Os08g07100	AT4G16740
Sb07g004470	AT4G16730
Sb07g004480	Pt0007s02810
Sb07g004485	Pt0017s06920
Sb05g019210	Pt0007s02920
Sb07g025700	Pt0019s01340
Sb01g034700	Pt0019s01270
Os03g24640	Pt0019s03980
Os03g24680	Pt0019s01290
Os03g24690	Pt0001s31550
Sb01g035460	Pt0001s31570
Sb06g031270	Pt0092s00200
Sb01g015070	Pt0001s31580
Os03g22634	Vv01005217001
Sb07g020980	Vv1002718001
Os01g42610	Vv1007468001
Os07g11790	Vv01006467001
Os04g26960	Vv01006466001
Os04g27070	Vv01005221001
Os04g27720	vv01006589001
Os04g27540	Vv01005268001
Os04g27790	Vv01006591001
Os04g27400	Vv01006465001
Os04g27190	Vv01005271001
Os04g27340	Vv01005272001
Pt0005s09830	Vv01030647001
SollyTPS28	Vv01033458001
SollyTPS35	Vv01030646001
SollyTPS33	Vv01000140001
SollyTPS32	Vv01006399001
SollyTPS31	Vv01006642001
Pt0007s07360	Vv01000401001
Pt0007s07410	Vv01000402001
Pt0121s00250	Vv01013518001
Pt0019s01320	Vv01013515001
Pt0019s03990	Vv01013517001
Pt0019s03350	SollyTPS25
Pt0019s06190	SollyTPS27
Pt0019s06220	SollyTPS38
AT5G23960	SollyTPS8
AT1G31950	SollyTPS3
AT3G14520	SollyTPS7
AT3G14540	SollyTPS5
AT3G32030	SollyTPS4
AT1G33750	SollyTPS37
AT3G14490	SollyTPS39
AT3G29410	Sb04g001780
AT1G70080	Sb04g001800
AT5G48110	Sb04g001810
AT2G23230	Sb01g039090
AT4G15870	Sb06g002820
AT5G44630
AT4G13280
AT4G13300
AT1G48800
AT1G48820
AT3G29110
AT4G20210
AT3G29190
AT4G20230
AT1G66020
AT4G20200
SollyTPS16
SollyTPS17
SollyTPS14
SollyTPS36
SollyTPS10
SollyTPS9
SollyTPS12
Pt0011s14600
Pt0001s44080
Vv01014566001
Vv01014569001
Pt0015s05270
Pt0015s09710
Vv01014325001
Vv01014323001
Vv01014324001
Vv01014557001
Vv01014558001
Vv01014174001
Vv01014175001
Vv01036376001
Vv01036367001
Vv01036374001
Vv01036320001
Vv01036361001
Vv01036351001
Vv01036315001
Vv01036344001
Vv01036348001
Vv01036360001
Vv01036308001
Vv01036313001
Vv01036317001
Vv01036312001
Vv01036370001
Vv01036366001
Vv01036372001
Vv01036330001
Vv01036322001
Vv01036343001
