# Supplementary material for: Genome-wide detection of terpene synthase genes in holy basil (Ocimum sanctum L.)
Source: PLoS One. 2018 Nov 16;13(11):e0207097. doi: 10.1371/journal.pone.0207097 (PMC6239295; doi:10.1371/journal.pone.0207097)
Supplement: S4 Table — (XLSX) [file pone.0207097.s008.xlsx]

## Sheet: Sheet1
S4 Table. Representation of O. sanctum OsaTPS genes with annotation, Gene ontology information, sequence alignment distribution and KEGG enzyme mapping.
Sequence Name	OsaTPS Gene Name	Sub family	Sequence Description	Sequence Length	Blast Top Hit Description (HSP)	Blast Top Hit Taxonomy Name	Blast Top Hit E-Value	Blast Top Hit Length	Blast Top Hit Similarity	Blast Top Hit Gene Identifier	Blast Top Hit Accession	Annotation GO ID	Annotation GO Term	Annotation GO Category	Enzyme Code	Enzyme Name	InterPro Accession	InterPro GO ID	InterPro GO Term	InterPro GO Category
scaffold8511.g82728.t1	OsaTPS1	TPSa	GCS1_OCIBA ame: Full=Gamma-cadinene synthase ame: Full=(+)-gamma-cadinene synthase	507	gi|75251482|sp|Q5SBP5.1|GCS1_OCIBARecName: Full=Gamma-cadinene synthase AltName: Full=(+)-gamma-cadinene synthase	Ocimum basilicum	0	540	0.7648	75251482	Q5SBP5.1	GO:0006629;GO:0009058;GO:0016829;GO:0043167	lipid metabolic process;biosynthetic process;lyase activity;ion binding	Biological Process;Biological Process;Molecular Function;Molecular Function
scaffold943.g31068.t1	OsaTPS2	TPSa	GDS_OCIBA ame: Full=Germacrene-D synthase ame: Full=(-)-germacrene D synthase	535	gi|75251483|sp|Q5SBP6.1|GDS_OCIBARecName: Full=Germacrene-D synthase AltName: Full=(-)-germacrene D synthase	Ocimum basilicum	0	546	0.7362	75251483	Q5SBP6.1	GO:0006629;GO:0009056;GO:0009058;GO:0016829;GO:0043167;GO:0044712	lipid metabolic process;catabolic process;biosynthetic process;lyase activity;ion binding;single-organism catabolic process	Biological Process;Biological Process;Biological Process;Molecular Function;Molecular Function;Biological Process	EC:4.2.3.13	(+)-delta-cadinene synthase	IPR001906;IPR005630;IPR008949;IPR001906;noIPR;noIPR;noIPR;IPR008949;IPR008930	GO:0010333/GO:0008152/GO:0016829;GO:0016829/GO:0000287/GO:0010333;GO:0010333/GO:0008152/GO:0016829	terpene synthase activity/metabolic process/lyase activity;lyase activity/magnesium ion binding/terpene synthase activity;terpene synthase activity/metabolic process/lyase activity	Molecular Function/Biological Process/Molecular Function;Molecular Function/Molecular Function/Molecular Function;Molecular Function/Biological Process/Molecular Function
scaffold1616.g42691.t1	OsaTPS3	TPSa	TPS32_SOLLC ame: Full=Viridiflorene synthase ame: Full=Terpene synthase 32 Short= 32	320	gi|939319666|sp|G5CV45.1|TPS32_SOLLCRecName: Full=Viridiflorene synthase AltName: Full=Terpene synthase 32 Short=SlTPS32	Solanum lycopersicum	8.3e-127	548	0.7771	939319666	G5CV45.1	GO:0005737;GO:0006629;GO:0009056;GO:0009058;GO:0016829;GO:0043167;GO:0044712	cytoplasm;lipid metabolic process;catabolic process;biosynthetic process;lyase activity;ion binding;single-organism catabolic process	Cellular Component;Biological Process;Biological Process;Biological Process;Molecular Function;Molecular Function;Biological Process			IPR001906;IPR008949;IPR001906;IPR005630;noIPR;noIPR;IPR008949;IPR008930	GO:0010333/GO:0016829/GO:0008152;GO:0010333/GO:0016829/GO:0008152;GO:0016829/GO:0010333/GO:0000287	terpene synthase activity/lyase activity/metabolic process;terpene synthase activity/lyase activity/metabolic process;lyase activity/terpene synthase activity/magnesium ion binding	Molecular Function/Molecular Function/Biological Process;Molecular Function/Molecular Function/Biological Process;Molecular Function/Molecular Function/Molecular Function
scaffold1616.g42692.t1	OsaTPS4	TPSa	VTSS1_SOLTU ame: Full=Vetispiradiene synthase 1	577	gi|75267592|sp|Q9XJ32.1|VTSS1_SOLTURecName: Full=Vetispiradiene synthase 1	Solanum tuberosum	0	556	0.6942	75267592	Q9XJ32.1	GO:0006629;GO:0009056;GO:0009058;GO:0016829;GO:0044712	lipid metabolic process;catabolic process;biosynthetic process;lyase activity;single-organism catabolic process	Biological Process;Biological Process;Biological Process;Molecular Function;Biological Process			IPR008949;IPR005630;IPR008949;IPR001906;IPR001906;noIPR;noIPR;noIPR;IPR008949;IPR008930;IPR008949	GO:0000287/GO:0016829/GO:0010333;GO:0008152/GO:0010333/GO:0016829;GO:0008152/GO:0010333/GO:0016829	magnesium ion binding/lyase activity/terpene synthase activity;metabolic process/terpene synthase activity/lyase activity;metabolic process/terpene synthase activity/lyase activity	Molecular Function/Molecular Function/Molecular Function;Biological Process/Molecular Function/Molecular Function;Biological Process/Molecular Function/Molecular Function
scaffold2018.g48302.t1	OsaTPS5	TPSa	SELS_OCIBA ame: Full=Selinene synthase	566	gi|75251484|sp|Q5SBP7.1|SELS_OCIBARecName: Full=Selinene synthase	Ocimum basilicum	0	550	0.8281	75251484	Q5SBP7.1	GO:0006629;GO:0009056;GO:0009058;GO:0016829;GO:0043167;GO:0044712	lipid metabolic process;catabolic process;biosynthetic process;lyase activity;ion binding;single-organism catabolic process	Biological Process;Biological Process;Biological Process;Molecular Function;Molecular Function;Biological Process	EC:4.2.3.13	(+)-delta-cadinene synthase
scaffold2410.g52924.t1	OsaTPS6	TPSa	BCGS_ORIVU ame: Full=Bicyclogermacrene synthase Short=Ovtps4	383	gi|403399735|sp|E2E2N7.1|BCGS_ORIVURecName: Full=Bicyclogermacrene synthase Short=Ovtps4	Origanum vulgare	1.3e-107	555	0.7276	403399735	E2E2N7.1	GO:0006629;GO:0009056;GO:0009058;GO:0016829;GO:0043167;GO:0044712	lipid metabolic process;catabolic process;biosynthetic process;lyase activity;ion binding;single-organism catabolic process	Biological Process;Biological Process;Biological Process;Molecular Function;Molecular Function;Biological Process			IPR005630;IPR001906;IPR001906;IPR008949;IPR008949;noIPR;noIPR;IPR008930;IPR008949	GO:0016829/GO:0010333/GO:0000287;GO:0008152/GO:0016829/GO:0010333;GO:0008152/GO:0016829/GO:0010333	lyase activity/terpene synthase activity/magnesium ion binding;metabolic process/lyase activity/terpene synthase activity;metabolic process/lyase activity/terpene synthase activity	Molecular Function/Molecular Function/Molecular Function;Biological Process/Molecular Function/Molecular Function;Biological Process/Molecular Function/Molecular Function
scaffold2421.g53050.t1	OsaTPS7	TPSa	TPGAS_POGCB ame: Full=Germacrene A synthase ame: Full= psCF2	545	gi|122219293|sp|Q49SP5.1|TPGAS_POGCBRecName: Full=Germacrene A synthase AltName: Full=PatTpsCF2	Pogostemon cablin	0	554	0.7957	122219293	Q49SP5.1	GO:0005829;GO:0006629;GO:0009056;GO:0009058;GO:0016829;GO:0043167;GO:0044712	cytosol;lipid metabolic process;catabolic process;biosynthetic process;lyase activity;ion binding;single-organism catabolic process	Cellular Component;Biological Process;Biological Process;Biological Process;Molecular Function;Molecular Function;Biological Process	EC:4.2.3.23	Germacrene-A synthase	IPR005630;IPR008949;IPR001906;IPR001906;noIPR;noIPR;noIPR;IPR008949;IPR008930	GO:0010333/GO:0000287/GO:0016829;GO:0010333/GO:0008152/GO:0016829;GO:0010333/GO:0008152/GO:0016829	terpene synthase activity/magnesium ion binding/lyase activity;terpene synthase activity/metabolic process/lyase activity;terpene synthase activity/metabolic process/lyase activity	Molecular Function/Molecular Function/Molecular Function;Molecular Function/Biological Process/Molecular Function;Molecular Function/Biological Process/Molecular Function
scaffold2677.g55836.t1	OsaTPS8	TPSa	TPGAS_POGCB ame: Full=Germacrene A synthase ame: Full= psCF2	550	gi|122219293|sp|Q49SP5.1|TPGAS_POGCBRecName: Full=Germacrene A synthase AltName: Full=PatTpsCF2	Pogostemon cablin	0	554	0.7943	122219293	Q49SP5.1	GO:0005829;GO:0006629;GO:0009056;GO:0009058;GO:0016829;GO:0043167;GO:0044712	cytosol;lipid metabolic process;catabolic process;biosynthetic process;lyase activity;ion binding;single-organism catabolic process	Cellular Component;Biological Process;Biological Process;Biological Process;Molecular Function;Molecular Function;Biological Process	EC:4.2.3.23	Germacrene-A synthase
scaffold5167.g73736.t1	OsaTPS9	TPSa	TPGAS_POGCB ame: Full=Germacrene A synthase ame: Full= psCF2	543	gi|122219293|sp|Q49SP5.1|TPGAS_POGCBRecName: Full=Germacrene A synthase AltName: Full=PatTpsCF2	Pogostemon cablin	0	554	0.7874	122219293	Q49SP5.1	GO:0005829;GO:0006629;GO:0009056;GO:0009058;GO:0016829;GO:0043167;GO:0044712	cytosol;lipid metabolic process;catabolic process;biosynthetic process;lyase activity;ion binding;single-organism catabolic process	Cellular Component;Biological Process;Biological Process;Biological Process;Molecular Function;Molecular Function;Biological Process	EC:4.2.3.23	Germacrene-A synthase	IPR005630;IPR008949;IPR001906;IPR001906;noIPR;noIPR;noIPR;IPR008949;IPR008930	GO:0010333/GO:0000287/GO:0016829;GO:0010333/GO:0008152/GO:0016829;GO:0010333/GO:0008152/GO:0016829	terpene synthase activity/magnesium ion binding/lyase activity;terpene synthase activity/metabolic process/lyase activity;terpene synthase activity/metabolic process/lyase activity	Molecular Function/Molecular Function/Molecular Function;Molecular Function/Biological Process/Molecular Function;Molecular Function/Biological Process/Molecular Function
scaffold6100.g77427.t1	OsaTPS10	TPSa	TPS5_PHYDL ame: Full=Bicyclogermacrene synthase ame: Full=Terpene synthase 5 Short= 5	540	gi|476007192|sp|J7LMP2.1|TPS5_PHYDLRecName: Full=Bicyclogermacrene synthase AltName: Full=Terpene synthase 5 Short=LdTPS5	Phyla dulcis	0	565	0.7934	476007192	J7LMP2.1	GO:0005737;GO:0006629;GO:0009056;GO:0009058;GO:0016829;GO:0043167;GO:0044712	cytoplasm;lipid metabolic process;catabolic process;biosynthetic process;lyase activity;ion binding;single-organism catabolic process	Cellular Component;Biological Process;Biological Process;Biological Process;Molecular Function;Molecular Function;Biological Process			IPR005630;IPR008949;IPR001906;IPR001906;noIPR;noIPR;noIPR;IPR008930;IPR008949	GO:0000287/GO:0010333/GO:0016829;GO:0016829/GO:0008152/GO:0010333;GO:0016829/GO:0008152/GO:0010333	magnesium ion binding/terpene synthase activity/lyase activity;lyase activity/metabolic process/terpene synthase activity;lyase activity/metabolic process/terpene synthase activity	Molecular Function/Molecular Function/Molecular Function;Molecular Function/Biological Process/Molecular Function;Molecular Function/Biological Process/Molecular Function
scaffold6894.g79659.t1	OsaTPS11	TPSa	GCS1_OCIBA ame: Full=Gamma-cadinene synthase ame: Full=(+)-gamma-cadinene synthase	521	gi|75251482|sp|Q5SBP5.1|GCS1_OCIBARecName: Full=Gamma-cadinene synthase AltName: Full=(+)-gamma-cadinene synthase	Ocimum basilicum	0	540	0.8625	75251482	Q5SBP5.1	GO:0005737;GO:0006629;GO:0009056;GO:0009058;GO:0016829;GO:0043167;GO:0044712	cytoplasm;lipid metabolic process;catabolic process;biosynthetic process;lyase activity;ion binding;single-organism catabolic process	Cellular Component;Biological Process;Biological Process;Biological Process;Molecular Function;Molecular Function;Biological Process			IPR008949;IPR005630;IPR001906;IPR001906;noIPR;noIPR;IPR008930;IPR008949	GO:0010333/GO:0000287/GO:0016829;GO:0016829/GO:0008152/GO:0010333;GO:0016829/GO:0008152/GO:0010333	terpene synthase activity/magnesium ion binding/lyase activity;lyase activity/metabolic process/terpene synthase activity;lyase activity/metabolic process/terpene synthase activity	Molecular Function/Molecular Function/Molecular Function;Molecular Function/Biological Process/Molecular Function;Molecular Function/Biological Process/Molecular Function
scaffold6915.g79717.t1	OsaTPS12	TPSa	SELS_OCIBA ame: Full=Selinene synthase	551	gi|75251484|sp|Q5SBP7.1|SELS_OCIBARecName: Full=Selinene synthase	Ocimum basilicum	0	550	0.8605	75251484	Q5SBP7.1	GO:0006629;GO:0009056;GO:0009058;GO:0016829;GO:0043167;GO:0044712	lipid metabolic process;catabolic process;biosynthetic process;lyase activity;ion binding;single-organism catabolic process	Biological Process;Biological Process;Biological Process;Molecular Function;Molecular Function;Biological Process	EC:4.2.3.13	(+)-delta-cadinene synthase	IPR001906;IPR008949;IPR001906;IPR005630;noIPR;noIPR;noIPR;IPR008949;IPR008930	GO:0010333/GO:0008152/GO:0016829;GO:0010333/GO:0008152/GO:0016829;GO:0000287/GO:0010333/GO:0016829	terpene synthase activity/metabolic process/lyase activity;terpene synthase activity/metabolic process/lyase activity;magnesium ion binding/terpene synthase activity/lyase activity	Molecular Function/Biological Process/Molecular Function;Molecular Function/Biological Process/Molecular Function;Molecular Function/Molecular Function/Molecular Function
scaffold10009.g84172.t1	OsaTPS13	TPSa	VTSS1_HYOMU ame: Full=Vetispiradiene synthase 1 Short=HVS1	468	gi|476007821|sp|Q39978.2|VTSS1_HYOMURecName: Full=Vetispiradiene synthase 1 Short=HVS1	Hyoscyamus muticus	1.8e-101	555	0.5206	476007821	Q39978.2	GO:0006629;GO:0009058;GO:0016829	lipid metabolic process;biosynthetic process;lyase activity	Biological Process;Biological Process;Molecular Function
scaffold7925.g81842.t1	OsaTPS14	TPSa	TPSCM_MENPI ame: Full=Cis-muuroladiene synthase Short= 1	383	gi|75252096|sp|Q5W283.1|TPSCM_MENPIRecName: Full=Cis-muuroladiene synthase Short=MxpSS1	Mentha x piperita	7.6e-117	551	0.7308	75252096	Q5W283.1	GO:0005737;GO:0006629;GO:0009056;GO:0009058;GO:0016829;GO:0043167;GO:0044712	cytoplasm;lipid metabolic process;catabolic process;biosynthetic process;lyase activity;ion binding;single-organism catabolic process	Cellular Component;Biological Process;Biological Process;Biological Process;Molecular Function;Molecular Function;Biological Process
scaffold3188.g60854.t1	OsaTPS15	TPSa	TPGAS_POGCB ame: Full=Germacrene A synthase ame: Full= psCF2	274	gi|122219293|sp|Q49SP5.1|TPGAS_POGCBRecName: Full=Germacrene A synthase AltName: Full=PatTpsCF2	Pogostemon cablin	2.7e-127	554	0.84	122219293	Q49SP5.1	GO:0005829;GO:0006629;GO:0006950;GO:0009056;GO:0009058;GO:0016829;GO:0043167;GO:0044712	cytosol;lipid metabolic process;response to stress;catabolic process;biosynthetic process;lyase activity;ion binding;single-organism catabolic process	Cellular Component;Biological Process;Biological Process;Biological Process;Biological Process;Molecular Function;Molecular Function;Biological Process	EC:4.2.3.21;EC:4.2.3.23	Vetispiradiene synthase;Germacrene-A synthase	IPR005630;IPR008949;noIPR;noIPR;IPR008949	GO:0010333/GO:0016829/GO:0000287	terpene synthase activity/lyase activity/magnesium ion binding	Molecular Function/Molecular Function/Molecular Function
scaffold2155.g49924.t1	OsaTPS16	TPSa	TPSCM_MENPI ame: Full=Cis-muuroladiene synthase Short= 1	379	gi|75252096|sp|Q5W283.1|TPSCM_MENPIRecName: Full=Cis-muuroladiene synthase Short=MxpSS1	Mentha x piperita	1.3e-137	551	0.7383	75252096	Q5W283.1	GO:0005737;GO:0006629;GO:0009056;GO:0009058;GO:0016829;GO:0043167;GO:0044712	cytoplasm;lipid metabolic process;catabolic process;biosynthetic process;lyase activity;ion binding;single-organism catabolic process	Cellular Component;Biological Process;Biological Process;Biological Process;Molecular Function;Molecular Function;Biological Process			IPR005630;IPR001906;IPR008949;IPR001906;noIPR;noIPR;IPR008949;IPR008930	GO:0000287/GO:0016829/GO:0010333;GO:0016829/GO:0008152/GO:0010333;GO:0016829/GO:0008152/GO:0010333	magnesium ion binding/lyase activity/terpene synthase activity;lyase activity/metabolic process/terpene synthase activity;lyase activity/metabolic process/terpene synthase activity	Molecular Function/Molecular Function/Molecular Function;Molecular Function/Biological Process/Molecular Function;Molecular Function/Biological Process/Molecular Function
scaffold4162.g68216.t1	OsaTPS17	TPSa	SELS_OCIBA ame: Full=Selinene synthase	507	gi|75251484|sp|Q5SBP7.1|SELS_OCIBARecName: Full=Selinene synthase	Ocimum basilicum	0	550	0.8532	75251484	Q5SBP7.1	GO:0006629;GO:0009056;GO:0009058;GO:0016829;GO:0043167;GO:0044712	lipid metabolic process;catabolic process;biosynthetic process;lyase activity;ion binding;single-organism catabolic process	Biological Process;Biological Process;Biological Process;Molecular Function;Molecular Function;Biological Process	EC:4.2.3.13	(+)-delta-cadinene synthase	IPR001906;IPR005630;IPR008949;IPR001906;noIPR;noIPR;noIPR;IPR008949;IPR008930	GO:0016829/GO:0008152/GO:0010333;GO:0010333/GO:0000287/GO:0016829;GO:0016829/GO:0008152/GO:0010333	lyase activity/metabolic process/terpene synthase activity;terpene synthase activity/magnesium ion binding/lyase activity;lyase activity/metabolic process/terpene synthase activity	Molecular Function/Biological Process/Molecular Function;Molecular Function/Molecular Function/Molecular Function;Molecular Function/Biological Process/Molecular Function
scaffold1965.g47609.t1	OsaTPS18	TPSa	GCS1_OCIBA ame: Full=Gamma-cadinene synthase ame: Full=(+)-gamma-cadinene synthase	388	gi|75251482|sp|Q5SBP5.1|GCS1_OCIBARecName: Full=Gamma-cadinene synthase AltName: Full=(+)-gamma-cadinene synthase	Ocimum basilicum	6.1e-110	540	0.6518	75251482	Q5SBP5.1	GO:0006629;GO:0009058;GO:0016829	lipid metabolic process;biosynthetic process;lyase activity	Biological Process;Biological Process;Molecular Function			IPR001906;IPR001906;IPR008949;IPR005630;noIPR;IPR008949;IPR008930	GO:0010333/GO:0008152/GO:0016829;GO:0010333/GO:0008152/GO:0016829;GO:0016829/GO:0000287/GO:0010333	terpene synthase activity/metabolic process/lyase activity;terpene synthase activity/metabolic process/lyase activity;lyase activity/magnesium ion binding/terpene synthase activity	Molecular Function/Biological Process/Molecular Function;Molecular Function/Biological Process/Molecular Function;Molecular Function/Molecular Function/Molecular Function
scaffold1614.g42655.t1	OsaTPS19	TPSb	ISPS_POPTM ame: Full=Isoprene chloroplastic Flags: Precursor	533	gi|75232269|sp|Q7XAS7.1|ISPS_POPTMRecName: Full=Isoprene synthase, chloroplastic Flags: Precursor	Populus tremuloides	4.8e-124	595	0.6602	75232269	Q7XAS7.1	GO:0005829;GO:0006629;GO:0006950;GO:0009058;GO:0009536;GO:0016829;GO:0043167	cytosol;lipid metabolic process;response to stress;biosynthetic process;plastid;lyase activity;ion binding	Cellular Component;Biological Process;Biological Process;Biological Process;Cellular Component;Molecular Function;Molecular Function	EC:4.2.3.20;EC:4.2.3.14;EC:4.2.3.15;EC:4.2.3.16;EC:4.2.3.27	(R)-limonene synthase;Carbon-oxygen lyases;Myrcene synthase;(4S)-limonene synthase;Isoprene synthase	IPR001906;IPR005630;IPR001906;IPR008949;noIPR;noIPR;noIPR;IPR008949;IPR008930	GO:0016829/GO:0010333/GO:0008152;GO:0010333/GO:0016829/GO:0000287;GO:0016829/GO:0010333/GO:0008152	lyase activity/terpene synthase activity/metabolic process;terpene synthase activity/lyase activity/magnesium ion binding;lyase activity/terpene synthase activity/metabolic process	Molecular Function/Molecular Function/Biological Process;Molecular Function/Molecular Function/Molecular Function;Molecular Function/Molecular Function/Biological Process
scaffold5960.g76950.t1	OsaTPS20	TPSb	TPS7_RICCO ame: Full=Alpha-farnesene synthase ame: Full=(E,E)-alpha-farnesene synthase ame: Full=Terpene synthase 7 Short= eTPS7	530	gi|487524480|sp|B9RXW0.2|TPS7_RICCORecName: Full=Alpha-farnesene synthase AltName: Full=(E,E)-alpha-farnesene synthase AltName: Full=Terpene synthase 7 Short=RcSeTPS7	Ricinus communis	2.4e-144	564	0.6172	487524480	B9RXW0.2	GO:0006629;GO:0006950;GO:0009058;GO:0009536;GO:0016829;GO:0043167	lipid metabolic process;response to stress;biosynthetic process;plastid;lyase activity;ion binding	Biological Process;Biological Process;Biological Process;Cellular Component;Molecular Function;Molecular Function			IPR001906;IPR008949;IPR001906;IPR005630;noIPR;noIPR;noIPR;IPR008949;IPR008930	GO:0008152/GO:0010333/GO:0016829;GO:0008152/GO:0010333/GO:0016829;GO:0000287/GO:0016829/GO:0010333	metabolic process/terpene synthase activity/lyase activity;metabolic process/terpene synthase activity/lyase activity;magnesium ion binding/lyase activity/terpene synthase activity	Biological Process/Molecular Function/Molecular Function;Biological Process/Molecular Function/Molecular Function;Molecular Function/Molecular Function/Molecular Function
scaffold793.g27838.t1	OsaTPS21	TPSb	TPS7_RICCO ame: Full=Alpha-farnesene synthase ame: Full=(E,E)-alpha-farnesene synthase ame: Full=Terpene synthase 7 Short= eTPS7	316	gi|487524480|sp|B9RXW0.2|TPS7_RICCORecName: Full=Alpha-farnesene synthase AltName: Full=(E,E)-alpha-farnesene synthase AltName: Full=Terpene synthase 7 Short=RcSeTPS7	Ricinus communis	3.2e-69	564	0.6108	487524480	B9RXW0.2	GO:0006629;GO:0006950;GO:0009058;GO:0009536;GO:0016829;GO:0043167	lipid metabolic process;response to stress;biosynthetic process;plastid;lyase activity;ion binding	Biological Process;Biological Process;Biological Process;Cellular Component;Molecular Function;Molecular Function
scaffold6103.g77439.t1	OsaTPS22	TPSb	TPS8_PHYDL ame: Full=(+)-epi-alpha-bisabolol synthase ame: Full=Terpene synthase 8 Short= 8	546	gi|476007226|sp|J7LH11.1|TPS8_PHYDLRecName: Full=(+)-epi-alpha-bisabolol synthase AltName: Full=Terpene synthase 8 Short=LdTPS8	Phyla dulcis	0	546	0.7993	476007226	J7LH11.1	GO:0005829;GO:0006629;GO:0006950;GO:0009056;GO:0009058;GO:0009536;GO:0016829;GO:0043167;GO:0044712	cytosol;lipid metabolic process;response to stress;catabolic process;biosynthetic process;plastid;lyase activity;ion binding;single-organism catabolic process	Cellular Component;Biological Process;Biological Process;Biological Process;Biological Process;Cellular Component;Molecular Function;Molecular Function;Biological Process	EC:4.2.3.15	Myrcene synthase
scaffold5960.g76947.t1	OsaTPS23	TPSb	AZIS_OCIBA ame: Full=Alpha-zingiberene synthase	512	gi|75251481|sp|Q5SBP4.1|AZIS_OCIBARecName: Full=Alpha-zingiberene synthase	Ocimum basilicum	0	541	0.8367	75251481	Q5SBP4.1	GO:0006629;GO:0006950;GO:0009056;GO:0009058;GO:0009536;GO:0016829;GO:0043167;GO:0044712	lipid metabolic process;response to stress;catabolic process;biosynthetic process;plastid;lyase activity;ion binding;single-organism catabolic process	Biological Process;Biological Process;Biological Process;Biological Process;Cellular Component;Molecular Function;Molecular Function;Biological Process	EC:4.2.3.27	Isoprene synthase	IPR008949;IPR008949;IPR001906;IPR005630;IPR001906;noIPR;noIPR;noIPR;IPR008930;IPR008949	GO:0008152/GO:0010333/GO:0016829;GO:0016829/GO:0000287/GO:0010333;GO:0008152/GO:0010333/GO:0016829	metabolic process/terpene synthase activity/lyase activity;lyase activity/magnesium ion binding/terpene synthase activity;metabolic process/terpene synthase activity/lyase activity	Biological Process/Molecular Function/Molecular Function;Molecular Function/Molecular Function/Molecular Function;Biological Process/Molecular Function/Molecular Function
scaffold581.g22628.t1	OsaTPS24	TPSb	LALIM_LAVAN ame: Full=(R)-limonene synthase Short=	558	gi|122210944|sp|Q2XSC6.1|LALIM_LAVANRecName: Full=(R)-limonene synthase Short=LaLIMS	Lavandula angustifolia	0	602	0.6837	122210944	Q2XSC6.1	GO:0006629;GO:0009056;GO:0009058;GO:0009536;GO:0016829;GO:0043167;GO:0044712	lipid metabolic process;catabolic process;biosynthetic process;plastid;lyase activity;ion binding;single-organism catabolic process	Biological Process;Biological Process;Biological Process;Cellular Component;Molecular Function;Molecular Function;Biological Process	EC:4.2.3.26	R-linalool synthase	IPR005630;IPR001906;IPR001906;IPR008949;noIPR;noIPR;noIPR;IPR008949;IPR008930	GO:0016829/GO:0000287/GO:0010333;GO:0016829/GO:0008152/GO:0010333;GO:0016829/GO:0008152/GO:0010333	lyase activity/magnesium ion binding/terpene synthase activity;lyase activity/metabolic process/terpene synthase activity;lyase activity/metabolic process/terpene synthase activity	Molecular Function/Molecular Function/Molecular Function;Molecular Function/Biological Process/Molecular Function;Molecular Function/Biological Process/Molecular Function
scaffold1263.g37014.t1	OsaTPS25	TPSb	SCS_SALOF ame: Full=1,8-cineole chloroplastic Short=SCS Flags: Precursor	356	gi|62900763|sp|O81191.1|SCS_SALOFRecName: Full=1,8-cineole synthase, chloroplastic Short=SCS Flags: Precursor	Salvia officinalis	3.4e-49	591	0.4908	62900763	O81191.1	GO:0006629;GO:0006950;GO:0009058;GO:0009536;GO:0016829;GO:0043167	lipid metabolic process;response to stress;biosynthetic process;plastid;lyase activity;ion binding	Biological Process;Biological Process;Biological Process;Cellular Component;Molecular Function;Molecular Function			IPR005630;IPR001906;IPR008949;IPR008949;IPR001906;noIPR;noIPR;IPR008930;IPR008949;IPR008949	GO:0016829/GO:0000287/GO:0010333;GO:0008152/GO:0010333/GO:0016829;GO:0008152/GO:0010333/GO:0016829	lyase activity/magnesium ion binding/terpene synthase activity;metabolic process/terpene synthase activity/lyase activity;metabolic process/terpene synthase activity/lyase activity	Molecular Function/Molecular Function/Molecular Function;Biological Process/Molecular Function/Molecular Function;Biological Process/Molecular Function/Molecular Function
scaffold77.g5351.t1	OsaTPS26	TPSb	LALIM_LAVAN ame: Full=(R)-limonene synthase Short=	524	gi|122210944|sp|Q2XSC6.1|LALIM_LAVANRecName: Full=(R)-limonene synthase Short=LaLIMS	Lavandula angustifolia	2e-171	602	0.6341	122210944	Q2XSC6.1	GO:0006629;GO:0009056;GO:0009058;GO:0009536;GO:0016829;GO:0043167;GO:0044712	lipid metabolic process;catabolic process;biosynthetic process;plastid;lyase activity;ion binding;single-organism catabolic process	Biological Process;Biological Process;Biological Process;Cellular Component;Molecular Function;Molecular Function;Biological Process	EC:4.2.3.26	R-linalool synthase
scaffold581.g22632.t1	OsaTPS27	TPSb	SCS_SALOF ame: Full=1,8-cineole chloroplastic Short=SCS Flags: Precursor	589	gi|62900763|sp|O81191.1|SCS_SALOFRecName: Full=1,8-cineole synthase, chloroplastic Short=SCS Flags: Precursor	Salvia officinalis	0	591	0.7701	62900763	O81191.1	GO:0006629;GO:0009056;GO:0009058;GO:0009536;GO:0016829;GO:0043167;GO:0044712	lipid metabolic process;catabolic process;biosynthetic process;plastid;lyase activity;ion binding;single-organism catabolic process	Biological Process;Biological Process;Biological Process;Cellular Component;Molecular Function;Molecular Function;Biological Process	EC:4.2.3.26	R-linalool synthase	IPR005630;IPR001906;IPR001906;IPR008949;noIPR;noIPR;noIPR;IPR008949;IPR008930	GO:0010333/GO:0016829/GO:0000287;GO:0016829/GO:0008152/GO:0010333;GO:0016829/GO:0008152/GO:0010333	terpene synthase activity/lyase activity/magnesium ion binding;lyase activity/metabolic process/terpene synthase activity;lyase activity/metabolic process/terpene synthase activity	Molecular Function/Molecular Function/Molecular Function;Molecular Function/Biological Process/Molecular Function;Molecular Function/Biological Process/Molecular Function
scaffold1797.g45336.t1	OsaTPS28	TPSb	SCS_SALOF ame: Full=1,8-cineole chloroplastic Short=SCS Flags: Precursor	575	gi|62900763|sp|O81191.1|SCS_SALOFRecName: Full=1,8-cineole synthase, chloroplastic Short=SCS Flags: Precursor	Salvia officinalis	0	591	0.785	62900763	O81191.1	GO:0006629;GO:0009056;GO:0009058;GO:0009536;GO:0016829;GO:0043167;GO:0044712	lipid metabolic process;catabolic process;biosynthetic process;plastid;lyase activity;ion binding;single-organism catabolic process	Biological Process;Biological Process;Biological Process;Cellular Component;Molecular Function;Molecular Function;Biological Process	EC:4.2.3.26	R-linalool synthase	IPR005630;IPR001906;IPR001906;IPR008949;noIPR;noIPR;noIPR;noIPR;IPR008949;IPR008930	GO:0010333/GO:0000287/GO:0016829;GO:0008152/GO:0010333/GO:0016829;GO:0008152/GO:0010333/GO:0016829	terpene synthase activity/magnesium ion binding/lyase activity;metabolic process/terpene synthase activity/lyase activity;metabolic process/terpene synthase activity/lyase activity	Molecular Function/Molecular Function/Molecular Function;Biological Process/Molecular Function/Molecular Function;Biological Process/Molecular Function/Molecular Function
scaffold3344.g62122.t1	OsaTPS29	TPSb	MYRS_OCIBA ame: Full=Beta-myrcene chloroplastic Flags: Precursor	622	gi|75251478|sp|Q5SBP1.1|MYRS_OCIBARecName: Full=Beta-myrcene synthase, chloroplastic Flags: Precursor	Ocimum basilicum	0	599	0.8808	75251478	Q5SBP1.1	GO:0006629;GO:0009056;GO:0009058;GO:0009536;GO:0016829;GO:0016853;GO:0043167;GO:0044712	lipid metabolic process;catabolic process;biosynthetic process;plastid;lyase activity;isomerase activity;ion binding;single-organism catabolic process	Biological Process;Biological Process;Biological Process;Cellular Component;Molecular Function;Molecular Function;Molecular Function;Biological Process	EC:4.2.3.10;EC:4.2.3.20;EC:4.2.3.15;EC:4.2.3.26	(-)-endo-fenchol synthase;(R)-limonene synthase;Myrcene synthase;R-linalool synthase	IPR008949;IPR001906;IPR001906;IPR005630;noIPR;noIPR;noIPR;noIPR;IPR008949;IPR008930	GO:0010333/GO:0008152/GO:0016829;GO:0010333/GO:0008152/GO:0016829;GO:0010333/GO:0000287/GO:0016829	terpene synthase activity/metabolic process/lyase activity;terpene synthase activity/metabolic process/lyase activity;terpene synthase activity/magnesium ion binding/lyase activity	Molecular Function/Biological Process/Molecular Function;Molecular Function/Biological Process/Molecular Function;Molecular Function/Molecular Function/Molecular Function
scaffold3344.g62123.t1	OsaTPS30	TPSb	MYRS_OCIBA ame: Full=Beta-myrcene chloroplastic Flags: Precursor	650	gi|75251478|sp|Q5SBP1.1|MYRS_OCIBARecName: Full=Beta-myrcene synthase, chloroplastic Flags: Precursor	Ocimum basilicum	0	599	0.8428	75251478	Q5SBP1.1	GO:0006629;GO:0009056;GO:0009058;GO:0009536;GO:0016829;GO:0043167;GO:0044712	lipid metabolic process;catabolic process;biosynthetic process;plastid;lyase activity;ion binding;single-organism catabolic process	Biological Process;Biological Process;Biological Process;Cellular Component;Molecular Function;Molecular Function;Biological Process	EC:4.2.3.10;EC:4.2.3.15;EC:4.2.3.26	(-)-endo-fenchol synthase;Myrcene synthase;R-linalool synthase
scaffold3957.g66769.t1	OsaTPS31	TPSb	TPSD_OCIBA ame: Full=Terpinolene chloroplastic Flags: Precursor	350	gi|75251477|sp|Q5SBP0.1|TPSD_OCIBARecName: Full=Terpinolene synthase, chloroplastic Flags: Precursor	Ocimum basilicum	5e-96	601	0.8	75251477	Q5SBP0.1	GO:0006629;GO:0009056;GO:0009058;GO:0009536;GO:0016829;GO:0016853;GO:0043167;GO:0044712	lipid metabolic process;catabolic process;biosynthetic process;plastid;lyase activity;isomerase activity;ion binding;single-organism catabolic process	Biological Process;Biological Process;Biological Process;Cellular Component;Molecular Function;Molecular Function;Molecular Function;Biological Process	EC:4.2.3.20;EC:4.2.3.26	(R)-limonene synthase;R-linalool synthase	IPR008949;IPR005630;IPR001906;IPR001906;noIPR;noIPR;IPR008949;IPR008930	GO:0010333/GO:0000287/GO:0016829;GO:0010333/GO:0016829/GO:0008152;GO:0010333/GO:0016829/GO:0008152	terpene synthase activity/magnesium ion binding/lyase activity;terpene synthase activity/lyase activity/metabolic process;terpene synthase activity/lyase activity/metabolic process	Molecular Function/Molecular Function/Molecular Function;Molecular Function/Molecular Function/Biological Process;Molecular Function/Molecular Function/Biological Process
scaffold4479.g70152.t1	OsaTPS32	TPSb	TPSD_OCIBA ame: Full=Terpinolene chloroplastic Flags: Precursor	512	gi|75251477|sp|Q5SBP0.1|TPSD_OCIBARecName: Full=Terpinolene synthase, chloroplastic Flags: Precursor	Ocimum basilicum	0	601	0.8059	75251477	Q5SBP0.1	GO:0006629;GO:0009056;GO:0009058;GO:0009536;GO:0016829;GO:0016853;GO:0043167;GO:0044712	lipid metabolic process;catabolic process;biosynthetic process;plastid;lyase activity;isomerase activity;ion binding;single-organism catabolic process	Biological Process;Biological Process;Biological Process;Cellular Component;Molecular Function;Molecular Function;Molecular Function;Biological Process	EC:4.2.3.10;EC:4.2.3.20;EC:4.2.3.15;EC:4.2.3.26	(-)-endo-fenchol synthase;(R)-limonene synthase;Myrcene synthase;R-linalool synthase	IPR001906;IPR005630;IPR008949;IPR001906;noIPR;noIPR;noIPR;IPR008949;IPR008930	GO:0016829/GO:0010333/GO:0008152;GO:0000287/GO:0010333/GO:0016829;GO:0016829/GO:0010333/GO:0008152	lyase activity/terpene synthase activity/metabolic process;magnesium ion binding/terpene synthase activity/lyase activity;lyase activity/terpene synthase activity/metabolic process	Molecular Function/Molecular Function/Biological Process;Molecular Function/Molecular Function/Molecular Function;Molecular Function/Molecular Function/Biological Process
scaffold6266.g77960.t1	OsaTPS33	TPSb	FES_OCIBA ame: Full=(-)-endo-fenchol chloroplastic Flags: Precursor	601	gi|75251479|sp|Q5SBP2.1|FES_OCIBARecName: Full=(-)-endo-fenchol synthase, chloroplastic Flags: Precursor	Ocimum basilicum	0	598	0.8464	75251479	Q5SBP2.1	GO:0006629;GO:0009056;GO:0009058;GO:0009536;GO:0016829;GO:0016853;GO:0043167;GO:0044712	lipid metabolic process;catabolic process;biosynthetic process;plastid;lyase activity;isomerase activity;ion binding;single-organism catabolic process	Biological Process;Biological Process;Biological Process;Cellular Component;Molecular Function;Molecular Function;Molecular Function;Biological Process	EC:4.2.3.10;EC:4.2.3.20;EC:4.2.3.15;EC:4.2.3.26	(-)-endo-fenchol synthase;(R)-limonene synthase;Myrcene synthase;R-linalool synthase	IPR001906;IPR008949;IPR005630;IPR001906;noIPR;noIPR;noIPR;IPR008930;IPR008949	GO:0016829/GO:0008152/GO:0010333;GO:0010333/GO:0016829/GO:0000287;GO:0016829/GO:0008152/GO:0010333	lyase activity/metabolic process/terpene synthase activity;terpene synthase activity/lyase activity/magnesium ion binding;lyase activity/metabolic process/terpene synthase activity	Molecular Function/Biological Process/Molecular Function;Molecular Function/Molecular Function/Molecular Function;Molecular Function/Biological Process/Molecular Function
scaffold8396.g82581.t1	OsaTPS34	TPSb	FES_OCIBA ame: Full=(-)-endo-fenchol chloroplastic Flags: Precursor	556	gi|75251479|sp|Q5SBP2.1|FES_OCIBARecName: Full=(-)-endo-fenchol synthase, chloroplastic Flags: Precursor	Ocimum basilicum	0	598	0.7417	75251479	Q5SBP2.1	GO:0006629;GO:0009056;GO:0009058;GO:0009536;GO:0016829;GO:0016853;GO:0043167;GO:0044712	lipid metabolic process;catabolic process;biosynthetic process;plastid;lyase activity;isomerase activity;ion binding;single-organism catabolic process	Biological Process;Biological Process;Biological Process;Cellular Component;Molecular Function;Molecular Function;Molecular Function;Biological Process	EC:4.2.3.26	R-linalool synthase
scaffold3784.g65511.t1	OsaTPS35	TPSc	KSA_PEA ame: Full=Ent-copalyl diphosphate chloroplastic Short=Ent-CDP synthase ame: Full=Ent-copalyl diphosphate synthase ame: Full=Ent-kaurene synthase A Short=KSA Flags: Precursor	826	gi|62900382|sp|O04408.1|KSA_PEARecName: Full=Ent-copalyl diphosphate synthase, chloroplastic Short=Ent-CDP synthase AltName: Full=Ent-copalyl diphosphate synthase AltName: Full=Ent-kaurene synthase A Short=KSA Flags: Precursor	Pisum sativum	0	801	0.684	62900382	O04408.1	GO:0006629;GO:0006950;GO:0007165;GO:0009056;GO:0009058;GO:0009536;GO:0016829;GO:0016853;GO:0019748;GO:0043167;GO:0044281;GO:0044712	lipid metabolic process;response to stress;signal transduction;catabolic process;biosynthetic process;plastid;lyase activity;isomerase activity;secondary metabolic process;ion binding;small molecule metabolic process;single-organism catabolic process	Biological Process;Biological Process;Biological Process;Biological Process;Biological Process;Cellular Component;Molecular Function;Molecular Function;Biological Process;Molecular Function;Biological Process;Biological Process	EC:5.5.1.14;EC:5.5.1.13	Syn-copalyl-diphosphate synthase;Ent-copalyl diphosphate synthase	IPR005630;IPR001906;IPR008949;noIPR;IPR001906;noIPR;noIPR;noIPR;IPR008949;IPR008930;IPR008930	GO:0010333/GO:0000287/GO:0016829;GO:0016829/GO:0008152/GO:0010333;GO:0016829/GO:0008152/GO:0010333	terpene synthase activity/magnesium ion binding/lyase activity;lyase activity/metabolic process/terpene synthase activity;lyase activity/metabolic process/terpene synthase activity	Molecular Function/Molecular Function/Molecular Function;Molecular Function/Biological Process/Molecular Function;Molecular Function/Biological Process/Molecular Function
scaffold3016.g59254.t1	OsaTPS36	TPSc	KSA_PEA ame: Full=Ent-copalyl diphosphate chloroplastic Short=Ent-CDP synthase ame: Full=Ent-copalyl diphosphate synthase ame: Full=Ent-kaurene synthase A Short=KSA Flags: Precursor	783	gi|62900382|sp|O04408.1|KSA_PEARecName: Full=Ent-copalyl diphosphate synthase, chloroplastic Short=Ent-CDP synthase AltName: Full=Ent-copalyl diphosphate synthase AltName: Full=Ent-kaurene synthase A Short=KSA Flags: Precursor	Pisum sativum	0	801	0.662	62900382	O04408.1	GO:0006629;GO:0006950;GO:0007165;GO:0009056;GO:0009058;GO:0009536;GO:0016829;GO:0016853;GO:0043167;GO:0044281;GO:0044712	lipid metabolic process;response to stress;signal transduction;catabolic process;biosynthetic process;plastid;lyase activity;isomerase activity;ion binding;small molecule metabolic process;single-organism catabolic process	Biological Process;Biological Process;Biological Process;Biological Process;Biological Process;Cellular Component;Molecular Function;Molecular Function;Molecular Function;Biological Process;Biological Process	EC:5.5.1.13	Ent-copalyl diphosphate synthase	noIPR;IPR008949;IPR005630;IPR001906;IPR001906;noIPR;noIPR;IPR008949;IPR008930;IPR008930	GO:0016829/GO:0010333/GO:0000287;GO:0010333/GO:0016829/GO:0008152;GO:0010333/GO:0016829/GO:0008152	lyase activity/terpene synthase activity/magnesium ion binding;terpene synthase activity/lyase activity/metabolic process;terpene synthase activity/lyase activity/metabolic process	Molecular Function/Molecular Function/Molecular Function;Molecular Function/Molecular Function/Biological Process;Molecular Function/Molecular Function/Biological Process
scaffold2041.g48588.t1	OsaTPS37	TPSc	CLDS_TOBAC ame: Full=Copal-8-ol diphosphate chloroplastic ame: Full=8-hydroxy-copalyl diphosphate synthase Flags: Precursor	824	gi|544602148|sp|G3CCC0.1|CLDS_TOBACRecName: Full=Copal-8-ol diphosphate hydratase, chloroplastic AltName: Full=8-hydroxy-copalyl diphosphate synthase Flags: Precursor	Nicotiana tabacum	0	802	0.689	544602148	G3CCC0.1	GO:0006629;GO:0006950;GO:0007165;GO:0009056;GO:0009058;GO:0009536;GO:0016829;GO:0016853;GO:0019748;GO:0043167;GO:0044281;GO:0044712	lipid metabolic process;response to stress;signal transduction;catabolic process;biosynthetic process;plastid;lyase activity;isomerase activity;secondary metabolic process;ion binding;small molecule metabolic process;single-organism catabolic process	Biological Process;Biological Process;Biological Process;Biological Process;Biological Process;Cellular Component;Molecular Function;Molecular Function;Biological Process;Molecular Function;Biological Process;Biological Process	EC:5.5.1.14;EC:5.5.1.13	Syn-copalyl-diphosphate synthase;Ent-copalyl diphosphate synthase	IPR005630;noIPR;IPR008949;IPR001906;IPR001906;noIPR;noIPR;IPR008930;IPR008949;IPR008930	GO:0010333/GO:0016829/GO:0000287;GO:0016829/GO:0008152/GO:0010333;GO:0016829/GO:0008152/GO:0010333	terpene synthase activity/lyase activity/magnesium ion binding;lyase activity/metabolic process/terpene synthase activity;lyase activity/metabolic process/terpene synthase activity	Molecular Function/Molecular Function/Molecular Function;Molecular Function/Biological Process/Molecular Function;Molecular Function/Biological Process/Molecular Function
scaffold7905.g81814.t1	OsaTPS38	TPSc	CLDS_TOBAC ame: Full=Copal-8-ol diphosphate chloroplastic ame: Full=8-hydroxy-copalyl diphosphate synthase Flags: Precursor	826	gi|544602148|sp|G3CCC0.1|CLDS_TOBACRecName: Full=Copal-8-ol diphosphate hydratase, chloroplastic AltName: Full=8-hydroxy-copalyl diphosphate synthase Flags: Precursor	Nicotiana tabacum	0	802	0.6297	544602148	G3CCC0.1	GO:0006629;GO:0006950;GO:0009056;GO:0009058;GO:0009536;GO:0016829;GO:0016853;GO:0043167;GO:0044281;GO:0044712	lipid metabolic process;response to stress;catabolic process;biosynthetic process;plastid;lyase activity;isomerase activity;ion binding;small molecule metabolic process;single-organism catabolic process	Biological Process;Biological Process;Biological Process;Biological Process;Cellular Component;Molecular Function;Molecular Function;Molecular Function;Biological Process;Biological Process	EC:5.5.1.13	Ent-copalyl diphosphate synthase
scaffold3756.g65332.t1	OsaTPS39	TPSc	CLDS_TOBAC ame: Full=Copal-8-ol diphosphate chloroplastic ame: Full=8-hydroxy-copalyl diphosphate synthase Flags: Precursor	821	gi|544602148|sp|G3CCC0.1|CLDS_TOBACRecName: Full=Copal-8-ol diphosphate hydratase, chloroplastic AltName: Full=8-hydroxy-copalyl diphosphate synthase Flags: Precursor	Nicotiana tabacum	0	802	0.6261	544602148	G3CCC0.1	GO:0006629;GO:0006950;GO:0009056;GO:0009058;GO:0009536;GO:0016829;GO:0016853;GO:0043167;GO:0044281;GO:0044712	lipid metabolic process;response to stress;catabolic process;biosynthetic process;plastid;lyase activity;isomerase activity;ion binding;small molecule metabolic process;single-organism catabolic process	Biological Process;Biological Process;Biological Process;Biological Process;Cellular Component;Molecular Function;Molecular Function;Molecular Function;Biological Process;Biological Process	EC:5.5.1.13	Ent-copalyl diphosphate synthase	IPR001906;noIPR;IPR008949;IPR001906;IPR005630;noIPR;IPR008930;IPR008949;IPR008930	GO:0016829/GO:0008152/GO:0010333;GO:0016829/GO:0008152/GO:0010333;GO:0016829/GO:0010333/GO:0000287	lyase activity/metabolic process/terpene synthase activity;lyase activity/metabolic process/terpene synthase activity;lyase activity/terpene synthase activity/magnesium ion binding	Molecular Function/Biological Process/Molecular Function;Molecular Function/Biological Process/Molecular Function;Molecular Function/Molecular Function/Molecular Function
scaffold543.g21653.t1	OsaTPS40	TPSe	KSB_CUCMA ame: Full=Ent-kaur-16-ene chloroplastic ame: Full=Ent-kaurene synthase ame: Full=Ent-kaurene synthase B Short=KSB Flags: Precursor	812	gi|62900385|sp|Q39548.1|KSB_CUCMARecName: Full=Ent-kaur-16-ene synthase, chloroplastic AltName: Full=Ent-kaurene synthase AltName: Full=Ent-kaurene synthase B Short=KSB Flags: Precursor	Cucurbita maxima	0	789	0.7128	62900385	Q39548.1	GO:0006629;GO:0007165;GO:0009056;GO:0009058;GO:0009536;GO:0016829;GO:0019748;GO:0044281;GO:0044712	lipid metabolic process;signal transduction;catabolic process;biosynthetic process;plastid;lyase activity;secondary metabolic process;small molecule metabolic process;single-organism catabolic process	Biological Process;Biological Process;Biological Process;Biological Process;Cellular Component;Molecular Function;Biological Process;Biological Process;Biological Process	EC:4.2.3.35;EC:4.2.3.19	Syn-pimara-7,15-diene synthase;Ent-kaurene synthase	IPR001906;IPR005630;noIPR;IPR008949;IPR001906;noIPR;noIPR;noIPR;IPR008930;IPR008930;IPR008949	GO:0008152/GO:0010333/GO:0016829;GO:0016829/GO:0000287/GO:0010333;GO:0008152/GO:0010333/GO:0016829	metabolic process/terpene synthase activity/lyase activity;lyase activity/magnesium ion binding/terpene synthase activity;metabolic process/terpene synthase activity/lyase activity	Biological Process/Molecular Function/Molecular Function;Molecular Function/Molecular Function/Molecular Function;Biological Process/Molecular Function/Molecular Function
scaffold702.g25723.t1	OsaTPS41	TPSe	CABS_TOBAC ame: Full=Cis-abienol chloroplastic Short= Flags: Precursor	642	gi|544602165|sp|G3CCC1.1|CABS_TOBACRecName: Full=Cis-abienol synthase, chloroplastic Short=NtABS Flags: Precursor	Nicotiana tabacum	3.3e-117	792	0.6262	544602165	G3CCC1.1	GO:0006629;GO:0009056;GO:0009058;GO:0009536;GO:0016829;GO:0044281;GO:0044712	lipid metabolic process;catabolic process;biosynthetic process;plastid;lyase activity;small molecule metabolic process;single-organism catabolic process	Biological Process;Biological Process;Biological Process;Cellular Component;Molecular Function;Biological Process;Biological Process	EC:4.2.3.19	Ent-kaurene synthase	IPR008949;IPR005630;IPR001906;IPR001906;noIPR;noIPR;IPR008930;IPR008949	GO:0010333/GO:0000287/GO:0016829;GO:0010333/GO:0008152/GO:0016829;GO:0010333/GO:0008152/GO:0016829	terpene synthase activity/magnesium ion binding/lyase activity;terpene synthase activity/metabolic process/lyase activity;terpene synthase activity/metabolic process/lyase activity	Molecular Function/Molecular Function/Molecular Function;Molecular Function/Biological Process/Molecular Function;Molecular Function/Biological Process/Molecular Function
scaffold930.g30815.t1	OsaTPS42	TPSf	GES_ARATH ame: Full=(E,E)-geranyllinalool synthase ame: Full=Terpenoid synthase 4 Short= 04	829	gi|75163668|sp|Q93YV0.1|GES_ARATHRecName: Full=(E,E)-geranyllinalool synthase AltName: Full=Terpenoid synthase 4 Short=AtTPS04	Arabidopsis thaliana	0	877	0.621	75163668	Q93YV0.1	GO:0006629;GO:0006950;GO:0009058;GO:0009536;GO:0016829	lipid metabolic process;response to stress;biosynthetic process;plastid;lyase activity	Biological Process;Biological Process;Biological Process;Cellular Component;Molecular Function			IPR005630;IPR001906;noIPR;IPR008949;IPR001906;noIPR;noIPR;IPR008930;IPR008930;IPR008949	GO:0016829/GO:0000287/GO:0010333;GO:0010333/GO:0016829/GO:0008152;GO:0010333/GO:0016829/GO:0008152	lyase activity/magnesium ion binding/terpene synthase activity;terpene synthase activity/lyase activity/metabolic process;terpene synthase activity/lyase activity/metabolic process	Molecular Function/Molecular Function/Molecular Function;Molecular Function/Molecular Function/Biological Process;Molecular Function/Molecular Function/Biological Process
scaffold558.g22102.t1	OsaTPS43	TPSg	TPS1_ANTMA ame: Full=Tricyclene synthase chloroplastic Short=Am0e23 ame: Full=(E)-beta-ocimene synthase 0e23 ame: Full=Terpenoid synthase 0e23 Flags: Precursor	426	gi|75242446|sp|Q84NC8.1|TPS1_ANTMARecName: Full=Tricyclene synthase 0e23, chloroplastic Short=Am0e23 AltName: Full=(E)-beta-ocimene synthase 0e23 AltName: Full=Terpenoid synthase 0e23 Flags: Precursor	Antirrhinum majus	1.3e-135	579	0.7122	75242446	Q84NC8.1	GO:0006629;GO:0009058;GO:0009536;GO:0016829;GO:0043167	lipid metabolic process;biosynthetic process;plastid;lyase activity;ion binding	Biological Process;Biological Process;Cellular Component;Molecular Function;Molecular Function	EC:4.2.3.25;EC:4.2.3.15	S-linalool synthase;Myrcene synthase	IPR001906;IPR001906;IPR005630;IPR008949;noIPR;noIPR;IPR008949;IPR008930	GO:0016829/GO:0008152/GO:0010333;GO:0016829/GO:0008152/GO:0010333;GO:0010333/GO:0016829/GO:0000287	lyase activity/metabolic process/terpene synthase activity;lyase activity/metabolic process/terpene synthase activity;terpene synthase activity/lyase activity/magnesium ion binding	Molecular Function/Biological Process/Molecular Function;Molecular Function/Biological Process/Molecular Function;Molecular Function/Molecular Function/Molecular Function
scaffold1569.g42016.t1	OsaTPS44	TPSg	NES1_FRAAN ame: Full=(3S,6E)-nerolidol synthase 1 Short= 1	529	gi|332319699|sp|P0CV94.1|NES1_FRAANRecName: Full=(3S,6E)-nerolidol synthase 1 Short=FaNES1	Fragaria x ananassa	5.5e-144	519	0.6403	332319699	P0CV94.1	GO:0006629;GO:0009058;GO:0009536;GO:0016829;GO:0043167	lipid metabolic process;biosynthetic process;plastid;lyase activity;ion binding	Biological Process;Biological Process;Cellular Component;Molecular Function;Molecular Function	EC:4.2.3.25;EC:4.2.3.15	S-linalool synthase;Myrcene synthase	IPR001906;IPR001906;IPR005630;IPR008949;noIPR;noIPR;IPR008949;IPR008930	GO:0008152/GO:0016829/GO:0010333;GO:0008152/GO:0016829/GO:0010333;GO:0000287/GO:0010333/GO:0016829	metabolic process/lyase activity/terpene synthase activity;metabolic process/lyase activity/terpene synthase activity;magnesium ion binding/terpene synthase activity/lyase activity	Biological Process/Molecular Function/Molecular Function;Biological Process/Molecular Function/Molecular Function;Molecular Function/Molecular Function/Molecular Function
scaffold774.g27420.t1	OsaTPS45	TPSg	GERS_OCIBA ame: Full=Geraniol chloroplastic Short= Flags: Precursor	560	gi|75224312|sp|Q6USK1.1|GERS_OCIBARecName: Full=Geraniol synthase, chloroplastic Short=ObGES Flags: Precursor	Ocimum basilicum	0	567	0.8781	75224312	Q6USK1.1	GO:0006629;GO:0006950;GO:0009056;GO:0009058;GO:0009536;GO:0016829;GO:0043167;GO:0044712	lipid metabolic process;response to stress;catabolic process;biosynthetic process;plastid;lyase activity;ion binding;single-organism catabolic process	Biological Process;Biological Process;Biological Process;Biological Process;Cellular Component;Molecular Function;Molecular Function;Biological Process	EC:4.2.3.26;EC:4.2.3.27	R-linalool synthase;Isoprene synthase
scaffold774.g27428.t1	OsaTPS46	TPSg	GERS_OCIBA ame: Full=Geraniol chloroplastic Short= Flags: Precursor	467	gi|75224312|sp|Q6USK1.1|GERS_OCIBARecName: Full=Geraniol synthase, chloroplastic Short=ObGES Flags: Precursor	Ocimum basilicum	0	567	0.8679	75224312	Q6USK1.1	GO:0006629;GO:0006950;GO:0009058;GO:0009536;GO:0016829;GO:0043167	lipid metabolic process;response to stress;biosynthetic process;plastid;lyase activity;ion binding	Biological Process;Biological Process;Biological Process;Cellular Component;Molecular Function;Molecular Function	EC:4.2.3.26;EC:4.2.3.27	R-linalool synthase;Isoprene synthase
scaffold774.g27424.t1	OsaTPS47	TPSg	LLOS_OCIBA ame: Full=R-linalool chloroplastic Flags: Precursor	395	gi|75251480|sp|Q5SBP3.1|LLOS_OCIBARecName: Full=R-linalool synthase, chloroplastic Flags: Precursor	Ocimum basilicum	0	574	0.8861	75251480	Q5SBP3.1	GO:0006629;GO:0009058;GO:0009536;GO:0016829;GO:0043167	lipid metabolic process;biosynthetic process;plastid;lyase activity;ion binding	Biological Process;Biological Process;Cellular Component;Molecular Function;Molecular Function	EC:4.2.3.26	R-linalool synthase	IPR001906;IPR008949;IPR005630;noIPR;noIPR;noIPR;IPR008930;IPR008949	GO:0016829/GO:0010333/GO:0008152;GO:0010333/GO:0016829/GO:0000287	lyase activity/terpene synthase activity/metabolic process;terpene synthase activity/lyase activity/magnesium ion binding	Molecular Function/Molecular Function/Biological Process;Molecular Function/Molecular Function/Molecular Function
